# Supplementary material for: The Virus Entry Pathway Determines Sensitivity to the Antiviral Peptide TAT-I24
Source: Viruses. 2025 Mar 23;17(4):458. doi: 10.3390/v17040458 (PMC12031635; doi:10.3390/v17040458)
Supplement: Supplementary file 1 [file viruses-17-00458-s001.zip]

Archive with 1 entries (1 files):
- viruses-3551604-supplementary.pdf
